# Supplementary material for: MRGBP: A New Factor for Diagnosis and Prediction of Head and Neck Squamous Cell Carcinoma
Source: Biomed Res Int. 2022 Jul 25;2022:7281120. doi: 10.1155/2022/7281120 (PMC9343194; doi:10.1155/2022/7281120)
Supplement: Supplementary Materials — In addition, multivariate Cox analysis showed that high MRGBP expression was also associated with disease-specific survival (DSS) (hazard ratio (HR) = 1.460, 95% CI = 1.095 − 1.947) and progression-free interval (PFI) (hazard ratio (HR) = 1.316, 95% CI = 1.040 − 1.666). Supplementary 1: associations with clinicopathological characteristics for DSS in HNSC patients using the Cox regression. Supplementary 2: associations with clinicopathological characteristics for PFI in HNSC patients using the Cox regression. [file 7281120.f1.zip]

Archive with 2 entries (2 files):
- Supplementary1.docx
- Supplementary2.docx
